# Supplementary material for: Public Knowledge and Perceptions of Fentanyl Test Strips: A National Cross-Sectional Survey Informed by the Health Belief Model
Source: Healthcare (Basel). 2026 Mar 24;14(7):833. doi: 10.3390/healthcare14070833 (PMC13073353; doi:10.3390/healthcare14070833)
Supplement: Supplementary file 1 [file healthcare-14-00833-s001.zip]

Archive with 2 entries (2 files):
- Supplemental File S1_survey instrument.pdf
- Supplemental File S2_Supplemental Tables.pdf
